# Supplementary material for: Recent and current low food intake – prevalence and associated factors in hospital patients from different medical specialities
Source: Eur J Clin Nutr. 2022 Apr 11;76(10):1440–8. doi: 10.1038/s41430-022-01129-y (PMC9550619; doi:10.1038/s41430-022-01129-y)
Supplement: Supplementary file 1 — Table S1 [file 41430_2022_1129_MOESM1_ESM.xlsx]

## Sheet: Table S1
Table S1: Univariate binary logistic regression models: Odds ratios (OR) and 95% confidence
intervals (CI) for recent and current low food intake in the total sample
		OR	[CI 95%]	p
Univariate models
Age [years]	< 70 (ref)	1
	≥ 70	1.48	[1.18-1.85]	0.001
Sex	Male (ref)	1
	Female	1.81	[1.44-2.29]	0
Univariate models adjusted for age and sex
BMI [kg/m2]	< 20	1.59	[1.13-2.24]	0.008
	20-30 (ref)	1		0.004
	> 30	0.8	[0.59-1.08]	0.146
Weight loss within the three months before nDay	No (ref)	1		0
	Yes	2.87	[2.21-3.74]	0
	Unknown	2.54	[1.55-4.17]	0
LOS before nDay [days]	> 4 (ref)	1
	≤ 4	0.85	[0.67-1.07]	0.162
Admission type	Planned (ref)	1		0.002
	Emergency	1.53	[1.20-1.96]	0.001
	I do not know/ Missing	1.55	[1.05-2.29]	0.027
Cancer	No (ref)	1
	Yes	1.12	[0.86-1.45]	0.395
Dementia	No (ref)	1
	Yes	0.75	[0.40-1.41]	0.366
Cardiac insufficiency	No (ref)	1
	Yes	0.61	[0.44-0.85]	0.003
Infection	No (ref)	1
	Yes	1.53	[1.11-2.12]	0.01
Chronic liver disease	No (ref)	1
	Yes	1.27	[0.86-1.86]	0.229
Chronic lung disease	No (ref)	1
	Yes	0.86	[0.61-1.20]	0.37
Chronic kidney disease	No (ref)	1
	Yes	1.21	[0.88-1.67]	0.233
Digestive disease	No (ref)	1
	Yes	1.87	[1.48-2.36]	0
Endocrine, nutritional and metabolic disease	No (ref)	1
	Yes	0.79	[0.60-1.05]	0.099
Nr. of medications on nDay	≤ 5 (ref)	1		0.12
	> 5	1.26	[0.94-1.70]	0.127
	Missing	0.98	[0.70-1.37]	0.896
Previous surgery	No (ref)	1
	Yes	1.03	[0.77-1.38]	0.834
Prior ICU admission	No (ref)	1
	Yes	0.9	[0.62-1.32]	0.601
Terminally ill	No (ref)	1		0.907
	Yes	0.93	[0.66-1.31]	0.691
	I do not know	0.96	[0.72-1.29]	0.791
Self-rated general health	Fair or better (ref)	1		0
	Poor or very poor	2.19	[1.72-2.79]	0
Ability to walk without assistance on nDay	Yes (ref)	1
	No	1.55	[1.22-1.98]	0
Medical Speciality	Internal Med. (ref)	1		0
	Gastro-enterology	1.43	[0.96-2.13]	0.078
	Geriatrics	0.91	[0.55-1.51]	0.727
	Oncology	1.1	[0.71-1.71]	0.68
	Surgery	0.93	[0.60-1.44]	0.756
	Neurology	0.42	[0.25-0.71]	0.001
	Others	0.94	[0.58-1.53]	0.813
ICU = intensive care unit, LOS before nDay = length of hospital stay before nutritionDay, nDay = nutritionDay, ref = reference
